# Supplementary material for: Maternal Obesity Modifies the Impact of Active SARS-CoV-2 Infection on Placental Pathology
Source: Viruses. 2025 Jul 18;17(7):1013. doi: 10.3390/v17071013 (PMC12300597; doi:10.3390/v17071013)
Supplement: Supplementary file 1 [file viruses-17-01013-s001.zip]

Archive with 1 entries (1 files):
- viruses-3695546-supplementary.xlsx
