# Supplementary material for: Maternal Obesity Modifies the Impact of Active SARS-CoV-2 Infection on Placental Pathology
Source: Viruses. 2025 Jul 18;17(7):1013. doi: 10.3390/v17071013 (PMC12300597; doi:10.3390/v17071013)
Supplement: Supplementary file 1 [file viruses-17-01013-s001.zip › viruses-3695546-supplementary.xlsx]

## Sheet: Ficheiro Trabalhado Fev 24
	CASE NUMBER	Grupo~obesidade	Activa/Recup	Data parto	Idade Materna	GP	Gestações	Partos	IG COVID	IG parto	IG week	Cesariana/normal	APGAR	APGAR 1'	APGAR 5'	APGAR 10'	peso RN	genero RN	genero 01	peso placenta	dimensões	percentil peso placenta	Pplaccat	relação fetoplacentária	Ppondcat	doença materna	DG	vacinação COVID	IMC	IMC cat	gravidez	complic covid	Sintomas	Sint yn	Sint cat	Vilite + VUE	Vasculite vasos vilositarios	corioamnionite	vasculite resp fetal	corionite resp materna	Estadio Grau materna (corioamnionite)	Estadio grau fetal (corioamnionite)	intervilosite crónica maçiça sim ou n	Fibrina TOTAL	fibrina macro	fibrina subcorial	fibrina perivilositária	Trombo intervil de fibrina	trombo intramural fibrina
1	C5	1	99	2022-05-26	32	1G0P	1	0	99	37 6	37.8571	1	9 10 10	9	10	10	3830	M	0	99	99	99	99	99	99	Ansiedade Depressão	0	0	22.6	2	0	99	99	99	99	0	0	0	0	0	0	0	0	1	99	0	0	1	0
2	C6	1	99	2022-06-27	37	1G0P	1	0	99	38 4	38.5714	1	9 10 10	9	10	10	3225	F	1	99	99	99	99	99	99	Asma	0	0	21.8	2	0	99	99	99	99	0	0	0	0	0	0	0	0	0	99	0	0	0	0
3	C7	1	99	2022-06-29	29	1G0P	1	0	99	40 1	40.1429	1	10 10 10	10	10	10	3595	M	0	99	99	99	99	99	99	0	0	0	28	3	0	99	99	99	99	0	0	0	0	0	0	0	0	1	99	0	1	0	0
4	C10	1	99	2022-12-07	21	2G1P	2	1	99	38 5	38.7143	1	9 10 10	9	10	10	3095	F	1	462.5	18	p25-50	3	p90	3	0	0	0	22.3	2	0	99	99	99	99	0	0	0	0	0	0	0	0	1	1	1	1	1	0
5	C11	1	99	2023-01-09	32	1G0P	1	0	99	39 3	39.4826	0	9 10 10	9	10	10	3140	M	0	323	17.5	<p3	2	>p97	5	0	0	0	25.5	3	0	99	99	99	99	0	0	2	1	0	estadio 1 grau 1	grau 1 estadio 1	0	1	0	1	0	0	0
6	C12	1	99	2023-01-13	25	1G0P	1	0	99	39 2	39.2857	1	9 10 10	9	10	10	3725	F	1	587.5	20.5	p75-90	3	p50-90	3	0	0	0	23.1	2	0	99	99	99	99	0	0	0	0	0	0	0	0	1	1	0	0	1	0
7	C19	1	99	2023-02-10	33	2G1P	2	1	99	40	40	1	9 10 10	9	10	10	3485	M	0	385.5	18	p10	3	>p97	5	0	0	0	21.6	2	0	99	99	99	99	0	0	2	1	0	estadio 2 grau 1	estadio 2 grau 1	0	0	0	0	0	0	0
8	C25	1	99	2023-03-31	33	1G0P	1	0	99	38	38	1	9 10 10	9	10	10	2750	F	1	412	18	p25	3	p90-97	4	0	0	0	27	3	0	99	99	99	99	1	1	0	0	0	0	0	0	1	0	1	1	1	0
9	C30	1	99	2023-05-23	26	1G0P	1	0	99	38	38	1	9 10 10	9	10	10	3395	F	1	389.5	17.5	p10-25	3	>p97	5	0	0	0	19.8	2	0	99	99	99	99	0	0	0	0	0	0	0	grau 1 histiocitica	1	1	1	0	0	0
10	C31	1	99	2023-05-23	28	2G1P	2	1	99	39	39	0	9 10 10	9	10	10	3700	M	0	482.5	17	p50	3	p97	5	0	0	0	29	3	0	99	99	99	99	0	0	2	0	0	0	0	0	0	0	0	0	0	0
11	C32	1	99	2023-05-24	38	3G2P	3	2	99	38 3	38.4826	1	9 10 10	9	10	10	3010	F	1	517	16	p50-70	3	p50-90	3	0	0	0	19.5	2	0	99	99	99	99	0	0	0	0	0	0	0	0	1	0	0	0	0	0
12	C34	1	99	2023-05-31	29	1G0P	1	0	99	40 1	40.1429	1	9 10 10	9	10	10	3800	M	0	450	19	p25-50	3	>p97	5	0	0	0	24.2	2	0	99	99	99	99	0	0	0	0	0	0	0	0	1	0	0	0	1	0
13	C38	1	99	2023-07-17	41	2G1P	2	1	99	39 5	39.7143	0	9 10 10	9	10	10	3360	F	1	588	17.3	p75-90	3	p50-90	3	0	0	0	24.3	2	0	99	99	99	99	0	0	0	0	0	0	0	0	1	0	0	0	1	1
14	DG1	1	99	2019-03-22	32	2G1P	2	1	99	39 5	39.7143	0	9 10 10	9	10	10	3485	M	0	493	19	p 25-50	3	p25-50	3	DG c dieta	1	0	21.8	2	0	99	99	99	99	0	0	1	0	0	0	0	0	1	1	1	0	1	0
15	DG2	1	99	2018-05-22	34	2G1P	2	1	99	39 1	39.1429	0	9 10 10	9	10	10	3730	M	0	505	23	p 50-75	3	p 50-75	3	DG c dieta	1	0	24.3	2	0	99	99	99	99	1	0	0	0	0	0	0	0	1	0	1	0	0	0
16	DG3	1	99	2019-01-05	34	1G0P	1	0	99	38 3	38.4826	0	8 9 10	8	9	10	3275	F	1	465	19.5	p25-50	3	p50	3	DG c ADO	1	0	25.4	3	0	99	99	99	99	0	0	0	0	0	0	0	0	0	0	0	0	0	0
17	DG4	1	99	2019-01-02	30	1G0P	1	0	99	37 3	37.4826	1	8 9 10	8	9	10	2915	F	1	578	21	p75-90	3	<p3	1	DG	1	0	24.5	2	plac prévia central	99	99	99	99	0	0	0	0	0	0	0	0	1	0	1	1	0	0
18	2	2	0	2020-04-01	40	5G3P1A	5	3	40	40 4	40.5714	1	9 10 10	9	10	10	3350	M	0	501	19	p50	3	p25-50	3	0	0	0	26.9	3	0	0	assintomatico	0	0	0	0	0	0	0	0	0	0	1	1	1	1	0	0
19	3	2	0	2020-04-04	34	1G0P	1	0	39	39 5	39.7143	1	9 10 10	9	10	10	2840	M	0	425	20	99	99	99	99	0	0	0	24.9	2	0	0	assintomatico	0	0	0	0	2	1	0	estadio 2 grau 1(corioamn)	estadio 1 grau 1	0	1	0	0	1	1	0
20	9	2	0	2020-04-22	19	2G1P	2	1	37	37 1	37.1429	1	9 10 10	9	10	10	3160	F	1	388	22	99	99	99	99	0	0	0	21.9	2	0	0	assintomatico	0	0	0	0	0	0	0	0	0	0	1	1	1	0	0	0
21	10	2	0	2020-04-27	30	3G2P	3	2	40	40 2	40.2857	1	9 10 10	9	10	10	3810	F	1	592	18.5	99	99	99	99	0	0	0	23.2	2	0	0	assintomatico	0	0	0	0	2	0	0	estadio 1 grau 1 (corioam)	0	0	1	1	1	0	0	0
22	13	2	0	2020-06-01	34	2G1P	2	1	39	40	40	0	9 10 10	9	10	10	3000	F	1	391.5	19	p10	3	p75	3	0	0	0	24.2	2	0	0	assintomatico	0	0	1	0	2	1	0	estadio 1 grau 1	estadio 1 grau 1	0	1	0	0	1	0	0
23	14	2	0	2020-06-01	19	1G0P	1	0	39	39 5	39.7143	1	9 10 10	9	10	10	3180	M	0	470	19	p25	3	p25-50	3	0	0	0	22.8	2	0	0	assintomatico	0	0	0	0	2	1	0	estadio 2 grau 2 (corioam)	estadio 2 grau 1	0	1	1	1	1	0	0
24	20	2	0	2020-08-26	36	2G0P1A	2	0	39	39 3	39.4826	0	6 9 10	6	9	10	2950	M	0	321.5	16	p3	1	p97	5	0	0	0	24.3	2	0	0	assintomatico	0	0	0	0	0	0	0	0	0	0	0	0	0	0	0	0
25	31	2	0	2020-10-25	34	3G1P1A	3	1	38	39 6	39.8571	1	10 10 10	10	10	10	3500	M	0	417.5	17.5	p-10-25	3	p75-90	3	0	0	0	22.5	2	0	0	ligeiros mialgias	1	1	0	0	0	0	0	0	0	0	1	0	0	0	0	0
26	46	2	0	2020-11-18	35	6G3P2A	6	3	38	39 5	39.7143	1	9 10 10	9	10	10	3400	M	0	446.5	17	p25	3	p50-75	3	0	0	0	22.7	2	EFNT	0	99	99	99	0	0	0	0	0	0	0	0	1	1	1	0	1	0
27	54	2	0	2021-01-14	36	2G1P	2	1	40	41	41	1	9 10 10	9	10	10	3330	M	0	463.5	17	p25-50	3	p50	3	0	0	0	22.7	2	0	0	Ligeiros quais?	1	1	0	0	2	1	0	estadio 1 grau 1	estadio 1 grau 1	0	1	1	1	0	0	0
28	59	2	0	2021-01-25	34	2G1P	2	1	39	41 1	41.1429	0	9 10 10	9	10	10	3870	F	1	479	20	p25-50	3	p75-90	3	0	0	0	24.9	2	0	0	anosmia	1	1	1	0	0	1	0	0	0	0	1	1	1	0	0	0
29	60	2	0	2021-02-23	37	3G1P1A	3	1	39	39 2	39.2857	1	9 10 10	9	10	10	3250	M	0	430.5	16.5	p 25-p50	3	>p97	5	0	0	0	23.4	2	0	0	assintomatico	0	0	0	0	0	0	0	0	0	0	1	1	1	0	1	0
30	91	2	0	2021-08-27	24	3G1P G.ect 1	3	1	40	40 1	40.1429	0	9 10 10	9	10	10	4390	F	1	626.5	21	p75-p90	3	p50	3	0	0	0	25	3	macrossomia fetal SGB pos	0	99	99	99	0	0	2	1	0	estadio 2 grau 1 (corioam)	stadio 1 grau 1	0	1	1	0	1	1	0
31	102	2	0	2021-07-17	36	3G2P	3	2	39	40	40	0	9 10 10	9	10	10	3280	F	1	421.5	19.5	p10-25	3	p75	3	0	0	0	22.8	2	0	0	tosse produtiva	1	1	1	1	0	0	0	0	0	0	1	1	1	0	0	0
32	129	2	0	2022-05-19	34	1G0P	1	0	40	40 4	40.5714	1	9 10 10	9	10	10	3420	F	1	429	18	p10-25	3	75-90	3	0	0	0	25.5	3	0	0	assintomatico	0	0	0	0	2	0	2	estadio 1 grau 1	0	0	1	1	1	0	1	0
33	145	2	0	2022-01-07	29	1G0P	1	0	39	39 1	39.1429	1	8 9 10	8	9	10	3460	M	0	407.5	19	p10-25	3	p90	3	0	0	0	20.8	2	0	0	assintomatico	0	0	0	0	2	1	0	estadio 2 grau 1 (corioam)	estadio 1 grau 1	1	1	1	1	1	0	0
34	27	2	0	2020-10-19	31	2G1P	2	1	39	39 2	39.2857	0	9 10 10	9	10	10	2910	M	0	350	19.5	p5	1	p75-90	3	DG	1	0	21.9	2	DG	0	assintomatico	0	0	0	0	0	0	0	0	0	0	1	1	1	0	0	0
35	33	2	0	2020-11-18	36	1G0P	1	0	40	40 3	40.4826	0	7 9 10	7	9	10	3060	M	0	499	19.8	p50	3	p50-90	3	DG	1	0	26.4	3	0	0	assintomatico	0	0	0	0	2	1	0	0	0	0	1	1	1	0	0	0
36	104	2	0	2021-12-03	37	1G0P	1	0	37	38 3	38.4826	0	9 10 10	9	10	10	3240	M	0	447	22	p25-50	3	p50-75	3	DG	1	0	24.1	2	DG corioamnionite sem evidencia corioamn no exame histologico	0	assintomatico	0	0	0	0	0	0	0	0	0	0	1	1	1	1	0	0
37	7	3	0	2020-04-15	32	1G0P	1	0	39	39 5	39.7143	0	9 10 10	9	10	10	3670	M	0	481	16.5	99	99	99	99	DG, obesidade I	1	0	31.6	4	ICSI	0	febre, tosse e anosmia	1	1	0	0	0	0	0	0	0	0	1	1	1	0	1	1
38	8	3	0	2020-04-15	27	1G0P	1	0	37	37 5	37.7143	0	9 10 10	9	10	10	3630	F	1	484	20.5	99	99	99	99	obesidade I, asma, doença tiroideia	0	0	31.5	4	bebe foi p NICU	0	tosse	1	1	0	0	0	0	0	0	0	0	1	1	1	1	0	1
39	24	3	0	2020-09-12	27	3G1P1A	3	1	38	39 5	39.7143	0	9 10 10	9	10	10	3560	M	0	400	19.5	p10-p25	3	p90-95	3	OB1	0	0	30.5	4	0	0	Hiposmia, disgeusia	1	1	0	0	2	0	2	estadio 1 grau 1	0	0	1	1	1	0	1	0
40	45	3	0	2020-11-11	35	1G0P	1	0	41	41	41	0	7 9 10	7	9	10	3500	F	1	547	19		99	p25	3	OB 1	0	0	32.4	4	0	0	assintomatico	0	0	1	0	2	1	0	0	0	0	1	1	1	1	0	0
41	58	3	0	2021-01-22	31	5G3P1A	5	3	38	38 4	38.5714	0	9 10 10	9	10	10	3120	M	0	354.5	19	p5-10	3	p90-p95	33	OB1 DG	1	0	36.1	5	DG controlada com dieta	0	99	99	99	1	0	0	0	0	0	0	0	1	1	1	0	0	1
42	82	3	0	2021-06-07	43	3G2P	3	2	39	39 5	39.7143	0	9 10 10	9	10	10	4160	M	0	566.5	20		99		99	OB 1 DG	1	0	31.4	4	DG macrossomia	0	99	99	99	1	0	0	0	0	0	0	0	1	1	1	1	1	0
43	93	3	0	2021-08-02	30	2G1P	2	1	29	29 6	29.8571	0	8 9 10	8	9	10	1630	M	0	250.5	19	p10-25	3	p-75-90	3	OB2	0	0	38.1	5	SDRA covid tosse dispneia nec de vent invasia- term grav SpO2 96-99%. Interrupção por diminuição de movimentos fetais.so depois é que ela fez ventilação invasiva	term grav por covid	SDRA covid tosse dispneia nec de vent invasia- term grav SpO2 96-99%	1	3	0	0	0	0	0	0	0	0	1	1	1	1	0	0
44	96	3	0	2021-08-29	22	1G0P	1	0	38	38 6	38.8571	1	9 10 10	9	10	10	3560	M	0	463	18.5	p25-p50	3	p75	3	OB 2 HTA gest Déf cognitivo	0	0	35.5	5	HTA gestacionl	0	assintomatica	0	0	0	0	2	1	0	estadio 2 grau 2 (corioam)	estadio 2 grau 1	0	1	1	1	1	0	0
45	103	3	0	2021-08-16	34	1G0P	1	0	38	39	39	1	8 9 10	8	9	10	3110	M	0	362	19	p5-p10	2	p90	3	OB inicio tardio da vigilancia	0	0	30.3	4			tosse produtiva mialgias cansaço 02 > 94% pico febril foi pelo utero	1	2	0	0	0	0	0	0	0	0	1	0	1	1	0	0
46	111	3	0	2021-09-18	20	2G0P1A	2	0	35	35 6	35.8571	1	9 5 8	9	5	8	3240	M	0	549.5	20	p90-95	3	99	99	OB 3 DG	1	0	36.3	5		0	99	99	99	0	0	2	1	0	estadio 2 grau 1 (corioamnionite)	estadio 2 grau 1	0	1	1	1	0	0	0
47	131	3	0	2022-05-20	32	6G4P1A	6	4	39	39 6	39.8571	1	8 9 10	8	9	10	4120	F	1	521.5	18	50-75	3	75-90	3	OB 2 anemia ferropenica tiroidite	0	0	33.9	4	macrossomia fetal	0	99	99	99	0	0	0	0	2	estadio 1 grau 1 (corioam)	0	0	1	1	1	1	1	0
48	147	3	0	2022-01-11	35	3G1P1A	3	1	33	34 1	34.1429	0	8 9 9	8	9	9	2420	M	0	270	17.5	p5	1	>p97	5	OB 1	0	0	33.6	4	0	Pneumonia SARS ECMO terminação gravidez IR TIPO 1 grave	Pneumonia SARS Po2 90 95 %	1	3	1	0	0	0	0	0	0	0	1	1	1	1	1	0
49	1	4	99	2019-04-03	21	2G1P	2	1	99	38 5	38.7143	0	8 9 9	8	9	9	3210	F	1	503	18	P50-75	3	P25-50	3	OB2	0	99	35.6	5	feto c hernia diafragmatica	99	99	99	99	1	0	0	0	0	0	0	0	1	1	1	0	0	1
50	2	4	99	2019-03-17	27	1G0P	1	0	99	39 1	39.1429	0	8 9 10	8	9	10	3625	M	0	561.5	17	p50-75	3	p25-50	3	OB2 DG trat c antidiabeticos	1	0	35.3	5	DG susp macrossomia fetal	99	99	99	99	0	0	2	0	0	0	0	0	1	1	1	1	1	1
51	3	4	99	2019-03-08	34	2G0P1A	2	0	99	39 2	39.2857	0	7 9 10	7	9	10	2675	F	1	318.5	17	<p3	2	p75-90	3	OB3 DG miomas uterinos	1	0	37.1	5	situação transversa >34s	99	99	99	99	1	1	2	0	0	0	0	0	1	1	1	0	0	0
52	4	4	99	2019-01-30	31	4G1P2A	4	1	99	37 6	37.8571	1	9 10 10	9	10	10	2850	F	1	400	16	p10-25	3	p50-75	3	OB1 DG c medicação	1	0	31.2	4	DG	99	99	99	99	0	0	0	0	0	0	0	0	1	1	1	0	0	0
53	5	4	99	2018-12-22	31	2G1P	2	1	99	40 2	40.2857	0	4 6 7	4	6	7	3280	F	1	486	17	p25-50	3	p25-50	3	OB1	0	0	30.1	4	EFNT intraparto apos tentativa ventosa bebe NICU APGAR muito baixo	99	99	99	99	0	0	0	0	0	0	0	0	1	1	0	1	0	0
54	C8 6	4	99	2022-07-08	32	3G2P	3	2	99	39	39	0	9 10 10	9	10	10	3210	M	0	99	99	99	99	99	99	OB2	0	0	35.6	5	saudável	99	99	99	99	0	0	0	0	0	0	0	0	1	99	1	0	0	0
55	7	4	99	2018-04-18	26	1G0P	1	0	99	39 5	39.7143	0	9 10 10	9	10	10	3185	M	0	396.5	21	p10	3	p75	3	OB1	0	0	30.2	4	Feto c hidronefrose bilateral e dilataçao do ureter direito	99	99	99	99	0	0	2	1	0	estadio 2 grau 1	estadio 1 grau 1	0	1	0	0	0	1	0
56	8	4	99	2018-01-17	35	1G0P	1	0	99	38 5	38.7143	0	9 10 10	9	10	10	4110	F	1	606	23	p75-90	3	p50	3	OB2 DG c antidiabt orais.	1	0	36.2	5	macrossomia fetal colica renal cateter duplo jj OB morbida DG c antidiab orais. Susp HTA	99	99	99	99	1	0	0	0	0	0	0	0	0	0	0	0	0	0
57	9	4	99	2017-12-18	26	3G2P	3	2	99	40 4	40.5714	0	7 8 9	7	8	9	3150	M	0	474	22	p25-50	3	p25	3	OB1	0	0	31.6	4	cardiopatia complexa. Truncus arteriosus tipo 1 vs atresia pulmonar c CIV. Feto p NICU	99	99	99	99	1	0	2	0	0	0	0	0	1	1	1	0	1	0
58	10	4	99	2018-05-09	33	1G0P	1	0	99	38 6	38.8571	0	9 10 10	9	10	10	3840	M	0	418	20.5	p10-25	3	p95-97	5	OB1	0	0	32.4	4	hipospadia (malf pénis)	99	99	99	99	0	0	0	0	0	0	0	2	1	0	1	1	0	0
59	11	4	99	2018-12-13	28	1G0P	1	0	99	38 5	38.7143	0	8 9 9	8	9	9	3220	M	0	440	19		99		99	OB1 HTA gest DG	1	0	33.5	4	DG c insulina HTA gest	99	99	99	99	0	0	2	1	0	estadio 3 grau2	estadio 2 grau 1	0	1	0	1	1	0	0
60	12	4	99		31	2G1P	2	1	99	39 4	39.5714	0	9 10 10	9	10	10	3220	F	1	559	18	p50-75	3	p10	3	OB3 HTAcron bypass gstrico	0	0	58.5	6	0	99	99	99	99	0	0	0	0	0	0	0	0	1	1	0	0	0	0
61	13	4	99	2018-10-26	31	1G0P	1	0	99	38 1	38.1429	0	9 10 10	9	10	10	3055	M	0	549	20.3	p50	3	p5-10	2	OB2	0	0	37.2	5	plac prév central	99	99	99	99	0	0	0	0	0	0	0	0	0	0	0	0	0	0
62	14	4	99	2018-09-08	30	2G1P	2	1	99	40	40	1	9 10 10	9	10	10	3300	M	0	660	23	p75-90	3	<p3	1	OB2	0	0	34.7	4	plac c calfic	99	99	99	99	0	0	1	0	0	0	0	0	1	0	0	1	1	1
																						plac		pond
																					muito dim	<=5	1	<=3
																					dim	<10	2	<10
																					normal	p10-p90	3	p10-90
																					aum	>90	4	>90
																					muito aum	> 95	5	>=97
														1	0.142857
														2	0.285714
														3	0.482571
														4	0.571429
														5	0.714286
														6	0.857143
[truncated: 27 more columns]

## Sheet: Ficheiro encurtado Fev 2024
CASE NUMBER	Grupo~obesidade	Activa/Recup	Idade Materna	GP	IG COVID	IG parto	Cesariana/normal	APGAR	peso RN	genero RN	doença materna	DG	IMC	gravidez	complic covid	Sintomas
Controlos	sem Obesidade	n= 17
C5	1	N/A	32	1G0P	N/A	37 6	1	9 10 10	3830	M	Ansiedade Depressão	0	22.6	0	99	99
C6	1	N/A	37	1G0P	N/A	38 4	1	9 10 10	3225	F	Asma	0	21.8	0	99	99
C7	1	N/A	29	1G0P	N/A	40 1	1	10 10 10	3595	M	0	0	28	0	99	99
C10	1	N/A	21	2G1P	N/A	38 5	1	9 10 10	3095	F	0	0	22.3	0	99	99
C11	1	N/A	32	1G0P	N/A	39 3	0	9 10 10	3140	M	0	0	25.5	0	99	99
C12	1	N/A	25	1G0P	N/A	39 2	1	9 10 10	3725	F	0	0	23.1	0	99	99
C19	1	N/A	33	2G1P	N/A	40	1	9 10 10	3485	M	0	0	21.6	0	99	99
C25	1	N/A	33	1G0P	N/A	38	1	9 10 10	2750	F	0	0	27	0	99	99
C30	1	N/A	26	1G0P	N/A	38	1	9 10 10	3395	F	0	0	19.8	0	99	99
C31	1	N/A	28	2G1P	N/A	39	0	9 10 10	3700	M	0	0	29	0	99	99
C32	1	N/A	38	3G2P	N/A	38 3	1	9 10 10	3010	F	0	0	19.5	0	99	99
C34	1	N/A	29	1G0P	N/A	40 1	1	9 10 10	3800	M	0	0	24.2	0	99	99
C38	1	N/A	41	2G1P	N/A	39 5	0	9 10 10	3360	F	0	0	24.3	0	99	99
DG1	1	N/A	32	2G1P	N/A	39 5	0	9 10 10	3485	M	DG c dieta	1	21.8	0	99	99
DG2	1	N/A	34	2G1P	N/A	39 1	0	9 10 10	3730	M	DG c dieta	1	24.3	0	99	99
DG3	1	N/A	34	1G0P	N/A	38 3	0	8 9 10	3275	F	DG c ADO	1	25.4	0	99	99
DG4	1	N/A	30	1G0P	N/A	37 3	1	8 9 10	2915	F	DG	1	24.5	plac prévia central	99	99
Médias			31.4118			38.75			3383.24			4 em 17	23.8059
Covid	sem obesidade	n= 19
2	2	0	40	5G3P1A	40	40 4	1	9 10 10	3350	M	0	0	26.9	0	0	assintomatico
3	2	0	34	1G0P	39	39 5	1	9 10 10	2840	M	0	0	24.9	0	0	assintomatico
9	2	0	19	2G1P	37	37 1	1	9 10 10	3160	F	0	0	21.9	0	0	assintomatico
10	2	0	30	3G2P	40	40 2	1	9 10 10	3810	F	0	0	23.2	0	0	assintomatico
13	2	0	34	2G1P	39	40	0	9 10 10	3000	F	0	0	24.2	0	0	assintomatico
14	2	0	19	1G0P	39	39 5	1	9 10 10	3180	M	0	0	22.8	0	0	assintomatico
20	2	0	36	2G0P1A	39	39 3	0	6 9 10	2950	M	0	0	24.3	0	0	assintomatico
31	2	0	34	3G1P1A	38	39 6	1	10 10 10	3500	M	0	0	22.5	0	0	ligeiros mialgias
46	2	0	35	6G3P2A	38	39 5	1	9 10 10	3400	M	0	0	22.7	EFNT	0	99
54	2	0	36	2G1P	40	41	1	9 10 10	3330	M	0	0	22.7	0	0	Ligeiros quais?
59	2	0	34	2G1P	39	41 1	0	9 10 10	3870	F	0	0	24.9	0	0	anosmia
60	2	0	37	3G1P1A	39	39 2	1	9 10 10	3250	M	0	0	23.4	0	0	assintomatico
91	2	0	24	3G1P G.ect 1	40	40 1	0	9 10 10	4390	F	0	0	25	macrossomia fetal SGB pos	0	99
102	2	0	36	3G2P	39	40	0	9 10 10	3280	F	0	0	22.8	0	0	tosse produtiva
129	2	0	34	1G0P	40	40 4	1	9 10 10	3420	F	0	0	25.5	0	0	assintomatico
145	2	0	29	1G0P	39	39 1	1	8 9 10	3460	M	0	0	20.8	0	0	assintomatico
27	2	0	31	2G1P	39	39 2	0	9 10 10	2910	M	DG	1	21.9	DG	0	assintomatico
33	2	0	36	1G0P	40	40 3	0	7 9 10	3060	M	DG	1	26.4	0	0	assintomatico
104	2	0	37	1G0P	37	38 3	0	9 10 10	3240	M	DG	1	24.1	DG corioamnionite	0	assintomatico
médias			32.3684			40.3333			3336.84			3 em 19	23.7316
Covid + OB	obesas	n=12	indução of labor
7	3	0	32	1G0P	39	39 5	0	9 10 10	3670	M	DG, obesidade I	1	31.6	ICSI	0	febre, tosse e anosmia
8	3	0	27	1G0P	37	37 5	0	9 10 10	3630	F	obesidade I, asma, doença tiroideia	0	31.5	bebe foi p NICU	0	tosse
24	3	0	27	3G1P1A	38	39 5	0	9 10 10	3560	M	OB1	0	30.5	0	0	Hiposmia, disgeusia
45	3	0	35	1G0P	41	41	0	7 9 10	3500	F	OB 1	0	32.4	0	0	assintomatico
58	3	0	31	5G3P1A	38	38 4	0	9 10 10	3120	M	OB1 DG	1	36.1	DG controlada com dieta	0	99
82	3	0	43	3G2P	39	39 5	0	9 10 10	4160	M	OB 1 DG	1	31.4	DG macrossomia	0	99
93	3	0	30	2G1P	29	29 6	0	8 9 10	1630	M	OB2	0	38.1	SDRA covid tosse dispneia nec de vent invasia- term grav SpO2 96-99%. Interrupção por diminuição de movimentos fetais.so depois é que ela fez ventilação invasiva	term grav por covid	SDRA covid tosse dispneia nec de vent invasia- term grav SpO2 96-99%
96	3	0	22	1G0P	38	38 6	1	9 10 10	3560	M	OB 2 HTA gest Déf cognitivo	0	35.5	HTA gestacionl	0	assintomatica
103	3	0	34	1G0P	38	39	1	8 9 10	3110	M	OB inicio tardio da vigilancia	0	30.3		0	tosse produtiva mialgias cansaço 02 > 94% pico febril foi pelo utero
111	3	0	20	2G0P1A	35	35 6	1	9 5 8	3240	M	OB 3 DG	1	36.3		0	99
131	3	0	32	6G4P1A	39	39 6	1	8 9 10	4120	F	OB 2 anemia ferropenica tiroidite	0	33.9	macrossomia fetal	0	99
147	3	0	35	3G1P1A	33	34 1	0	8 9 9	2420	M	OB 1	0	33.6	0	Pneumonia SARS ECMO terminação gravidez IR TIPO 1 grave	Pneumonia SARS Po2 90 95 %	caso grave
médias			30.6667			40			3310			4 em 12	33.4333
																		3110	M		362	19	p5-p10		p90		OB inicio tardio da vigilancia		prov n ter	25.1				tosse produtiva mialgias cansaço 02 > 94% pico febril foi pelo utero			0		2	0	0			0	1	1	1	1
OB	obesas	n=14
1	4	N/A	21	2G1P	99	38 5	0	8 9 9	3210	F	OB2	0	35.6	feto c hernia diafragmatica	99	99
2	4	N/A	27	1G0P	99	39 1	0	8 9 10	3625	M	OB2 DG trat c antidiabeticos	1	35.3	DG susp macrossomia fetal	99	99
3	4	N/A	34	2G0P1A	99	39 2	0	7 9 10	2675	F	OB3 DG miomas uterinos	1	37.1	situação transversa >34s	99	99
4	4	N/A	31	4G1P2A	99	37 6	1	9 10 10	2850	F	OB1 DG c medicação	1	31.2	DG	99	99
5	4	N/A	31	2G1P	99	40 2	0	4 6 7	3280	F	OB1	0	30.1	EFNT intraparto apos tentativa ventosa bebe NICU APGAR muito baixo	99	99
C8 6	4	N/A	32	3G2P	99	39	0	9 10 10	3210	M	OB2	0	35.6	saudável	99	99
7	4	N/A	26	1G0P	99	39 5	0	9 10 10	3185	M	OB1	0	30.2	Feto c hidronefrose bilateral e dilataçao do ureter direito	99	99
8	4	N/A	35	1G0P	99	38 5	0	9 10 10	4110	F	OB2 DG c antidiabt orais.	1	36.2	macrossomia fetal colica renal cateter duplo jj OB morbida DG c antidiab orais. Susp HTA	99	99
9	4	N/A	26	3G2P	99	40 4	0	7 8 9	3150	M	OB1	0	31.6	cardiopatia complexa. Truncus arteriosus tipo 1 vs atresia pulmonar c CIV. Feto p NICU	99	99
10	4	N/A	33	1G0P	99	38 6	0	9 10 10	3840	M	OB1	0	32.4	hipospadia (malf pénis)	99	99
11	4	N/A	28	1G0P	99	38 5	0	8 9 9	3220	M	OB1 HTA gest DG	1	33.5	DG c insulina HTA gest	99	99
12	4	N/A	31	2G1P	99	39 4	0	9 10 10	3220	F	OB3 HTAcron bypass gstrico	0	58.5	0	99	99
13	4	N/A	31	1G0P	99	38 1	0	9 10 10	3055	M	OB2	0	37.2	plac prév central	99	99
14	4	N/A	30	2G1P	99	40	1	9 10 10	3300	M	OB2	0	34.7	plac c calfic	99	99
médias			29.7143			39.5			3280.71			5 em 14	35.6571
